# Supplementary material for: Are Sport-Specific Profiles of Tendon Stiffness and Cross-Sectional Area Determined by Structural or Functional Integrity?
Source: PLoS One. 2016 Jun 30;11(6):e0158441. doi: 10.1371/journal.pone.0158441 (PMC4928785; doi:10.1371/journal.pone.0158441)
Supplement: S1 Table — (XLSX) [file pone.0158441.s001.xlsx]

## Sheet: Tabelle1
Groups	Training_Yrs	Age_Yrs	Height_cm	Weight_kg	BMI	MVC_KnExt_Nm	MVC_PlanFlex_Nm	PT_Force_N	AT_Force_N	PT_nForce	AT_nForce	PT_Stiffness_110	AT_Stiffness_110	PT_Norm_Stiffness_110	AT_Norm_Stiffness_110	PT_com_Stiffness_110	AT_com_Stiffness_110	PT_com_norm_Stiffness_110	AT_com_norm_Stiffness_110	PT_YM_110_GPa	AT_YM_110_GPa	PT_com_YM_110_GPa	AT_com_YM_110_GPa	PT_mean_CSA_cm²	AT_CSA_cm²	AT_nCSA	PT_nCSAmean	PT_strain	AT_strain	PT_stress_MPa	AT_stress_MPa	PT_length_cm	AT_length_cm	nAT_length	nPT_length
1	0	31	175	72	23.5	199.57	158.92	6252.6	2868.15	361.28	165.72	1680.13	170.93	97.08	9.88	1481.41	154.54	85.6	8.93	0.8	0.55	0.71	0.5	0.96	0.59	3.39	5.54	9.86	5.5	65.18	48.94	4.52	18.85	4.4	10.76
1	0	29	184	81	23.9	246.13	201.81	7163.94	3978.39	382.67	212.51	1874.98	265.65	100.16	14.19	1503.36	267.03	80.3	14.26	1.02	1.08	0.82	1.08	0.97	0.59	3.16	5.18	9.19	6.34	73.93	67.32	5.63	22.36	4.82	12.5
1	0	28	193	106	28.5	303.3	267.05	9098.09	5471.02	406.21	244.27	3354.49	398.72	149.77	17.8	2513.53	376.34	112.22	16.8	1.75	1.4	1.31	1.38	1.06	0.63	2.81	4.73	7.17	5.74	85.86	86.84	5.39	22.54	4.6	12.4
1	0	40	181	102	31.1	188.8	213.93	6067.68	3623.55	277.94	165.98	2818	281.32	129.08	12.89	2488.34	282.09	113.98	12.92	1.17	1.02	1.03	1.02	1.05	0.76	3.5	4.82	5.94	7.98	57.68	47.43	4.28	22.73	5.08	10.43
1	0	24	185	83	24.3	226.12	277.27	6743.01	3730.94	354.38	196.08	2469.21	353.02	129.77	18.55	2069.79	250.83	108.78	13.18	1.37	1.28	1.15	1.06	0.89	0.59	3.1	4.65	7.77	7.92	76.13	62.76	4.92	23.67	4.44	11.19
1	0	30	182.5	75	22.5	175.49	178	5265.76	3258.34	296.09	183.21	2314.54	346.4	130.14	19.48	2074.77	313.27	116.66	17.62	1.18	1.37	1.06	1.24	0.91	0.69	3.87	5.12	10.29	5.57	57.78	53.34	4.62	25.17	5.07	10.5
1	0	40	192	92	25	263.37	241.22	7489.23	4051.73	367.49	198.81	2230.97	273.86	109.47	13.44	1845.32	442.2	90.55	21.7	1.31	1.1	1.08	1.77	1	0.64	3.12	4.91	8.19	3.59	74.82	63.81	5.87	25.66	4.61	12.76
1	0	29	178	72	22.7	192.92	196.24	5735.15	4006.41	331.38	231.49	2651.36	354.69	153.2	20.49	2374.1	315.42	137.18	18.23	1.4	1.85	1.26	1.64	0.81	0.48	2.8	4.7	9.85	5.29	70.51	82.78	4.52	25.03	5.11	10.2
1	0	28	188	82	23.2	245.91	240.5	6780.76	4303.22	359.25	227.99	2653.62	244.69	140.59	12.96	2487.08	220.52	131.77	11.68	1.4	1.06	1.32	0.95	0.84	0.51	2.71	4.47	8.78	8.23	80.44	84.21	4.46	22.27	3.96	9.39
1	0	31	170	73.6	25.5	204.9	197.59	6736.29	3709.89	383.56	211.24	3046.09	304.94	173.44	17.36	2798.12	293.79	156.32	16.73	1.4	1.25	1.29	1.21	0.92	0.59	3.34	5.21	9.01	5.51	73.57	63.2	4.22	23.05	4.95	10.55
2	14	22	182	72.4	21.9	297.6	174.27	8632.28	3382.38	496.94	194.71	2850.72	338.87	164.11	19.51	2031.41	301.79	116.94	17.37	1.28	1.4	0.92	1.25	1.03	0.51	2.94	5.92	10.33	6.77	83.97	71.18	4.3	21.2	4.42	9.56
2	13	21	178.5	64.6	20.3	213.18	189.14	6438.53	3595.16	399.91	223.3	1950.11	236.98	121.13	14.72	1545.37	210.5	95.99	13.07	1.26	1.38	1.12	1.22	0.77	0.39	2.43	4.78	8.31	9	83.65	91.95	4.98	22.81	4.67	11.45
2	13	21	170	59.2	20.5	245.35	177.02	7477.83	3236.24	492.3	213.06	2578.74	377.09	169.77	24.83	2550.01	344.76	167.88	22.7	1.45	1.98	1.16	1.82	0.93	0.6	3.94	6.12	7.9	7.38	86.7	84.12	5.3	19	4.32	13.09
2	10	18	176	63.5	20.5	201.32	218.5	5951.83	4063.55	373.94	255.3	3569.87	428.39	224.29	26.91	3104.6	259.63	195.06	16.31	1.47	1.26	1.27	1.09	0.84	0.55	3.43	5.26	7.74	7.81	71.08	74.42	3.27	19.36	4.27	7.35
2	18	29	170	60.2	20.8	264.34	166.93	8040.69	3306.43	523.47	215.26	3241.04	391.53	211	25.49	2352.91	187.38	153.18	12.2	1.42	0.62	1.06	0.78	1.02	0.56	3.61	6.66	9	8.35	78.65	70.97	4.94	20.58	4.78	11.49
2	15	23	182	66.8	20.2	281.74	197.51	8179.61	3681.92	496.84	223.64	3168.93	524.92	192.48	31.88	2074.77	544.31	126.02	33.06	1.44	1.96	1.07	2.04	1.01	0.6	3.67	6.1	8.31	2.98	81.39	65.43	4.59	22.46	4.45	10.2
2	13	21	173	67.8	22.7	168.11	199.18	4938.22	3646.04	297	219.28	2365.68	267.12	142.28	16.06	1845.32	333.85	110.98	20.08	1.46	0.97	1.24	1.21	1.2	0.65	3.89	7.25	9.68	5.79	69.31	70.81	5.09	18.14	4.49	11.31
2	16	24	174	63.9	21.1	177.19	186.7	5774.89	4259.9	361.31	266.52	2643.56	405.07	165.4	25.34	2721.36	440.21	170.26	27.54	1.23	1.71	1.13	1.52	0.86	0.61	3.84	5.38	6.44	5.68	67.2	69.38	4	21.03	4.52	9.88
2	12	20	177	61.4	19.6	211.36	183.02	6241.23	3760.39	401.01	241.61	3038.93	459.38	195.26	29.52	2487.08	440.96	159.8	28.33	1.48	1.4	1.36	1.34	0.94	0.67	4.33	6.04	5.46	4.07	66.4	55.79	4.58	21.32	4.15	10.29
2	15	23	180	63.5	19.6	265.54	185.38	7804.19	3461.52	490.32	217.48	2510.69	373.18	157.74	23.45	2798.12	337.03	175.8	21.17	1.19	1.3	0.91	1.17	0.97	0.6	3.74	6.09	10.91	6.92	80.54	58.08	4.59	20.91	4.41	10.31
3	10	37	181	71	21.7	232.92	214.52	7102.69	4573.36	414.24	266.72	2809.14	406.48	164.86	23.71	2592.83	385.32	151.22	22.47	1.49	0.9	1.38	0.82	1.06	0.73	4.25	6.2	5	7.18	66.86	62.73	5.66	21.11	4.43	13.16
3	10	34	178	76	24	234.93	215.48	7080.31	4593.36	394.62	256.01	2290.76	376.49	125.18	20.98	2006.97	311.64	111.86	17.37	1.01	1.48	0.88	1.23	1.04	0.59	3.31	5.8	7.51	7.44	68.06	77.46	4.66	23.32	4.98	10.72
3	6	24	167	57	20.4	203.08	181.71	6762.2	4243.31	456.57	286.5	2563.44	306.53	174.79	20.7	2199.77	275.04	148.52	18.57	1.25	0.84	1.07	0.81	0.97	0.59	3.99	6.54	9.01	5.56	69.83	71.8	4.7	16.14	3.92	11.91
3	5	27	184	65	19.2	196.53	199.57	5787.43	3467.3	357.99	214.48	1954.73	291.85	120.46	18.05	1736.79	283.98	107.43	17.57	0.94	1.1	0.84	1.07	1.09	0.68	4.21	6.72	8.63	5.03	53.27	50.91	5.23	25.62	5.33	11.7
3	5	34	179	76	23.7	237.64	214.12	6875.98	5095.71	383.23	284.01	3000.41	417.41	172.98	23.26	2247.48	339.91	125.26	18.94	1.02	1	0.76	0.95	1.35	0.8	4.46	7.5	9.27	6.46	55.3	63.7	4.58	22.46	4.73	10.11
3	7	26	184	73	21.6	199.78	258.9	6113.25	4398.25	349.99	251.81	1596.82	313.68	89	17.96	1351.13	311.38	77.35	17.83	0.62	0.82	0.52	1.03	1.1	0.69	3.96	6.3	13.25	5.27	55.52	63.65	4.25	22.13	4.55	9.88
3	13	37	175.5	71.8	23.3	195.63	278.85	5853.31	4653.29	338.83	269.37	2116.33	301.4	118.55	17.45	1889.79	245.48	109.4	14.21	1.06	0.97	0.95	0.73	0.98	0.72	4.18	5.66	7.89	8.55	59.89	64.45	5	23.14	4.56	11.35
3	8	32	174	74	24.4	222.56	184.83	6085.68	3112.04	345.27	176.56	1701.35	319.21	95.91	18.11	1582.15	303.69	89.76	17.23	0.78	1.41	0.73	1.34	0.97	0.62	3.49	5.51	8.56	4.51	62.65	50.52	4.45	27.24	5.59	9.28
3	6	30	196	83.7	21.8	281.9	321.12	7903.19	5823.58	413.03	304.35	2206.19	331.7	119.19	17.34	2158.6	343.47	112.81	17.95	0.92	1.41	0.9	1.46	1.27	0.6	3.15	6.63	5.79	5.52	62.34	96.74	5.29	25.67	4.41	11.35
3	8	34	190	80.5	22.3	228.25	190.89	6963.26	3436.63	373.49	184.33	3244.71	383.35	173.14	20.56	2750.67	369.25	147.54	19.81	1.49	1.27	1.26	1.21	0.99	0.56	2.99	5.31	6.74	5.6	70.34	61.7	4.54	25.39	5.23	10.55
4	12	28	173	85	28.4	208.65	204.02	6822.35	4446.51	352.9	230.01	2018.34	205.06	107.52	10.61	1711.84	237.48	88.55	12.28	1.33	0.76	1.1	0.88	0.83	0.54	2.8	4.29	7.99	4.45	82.3	82.19	5.43	19.37	4.09	13.5
4	11	23	184.5	87	25.6	257.12	214.44	7735.21	4024.71	393.97	204.98	3063.02	316.34	165.87	16.11	2478.5	279.96	126.23	14.26	1.82	1.42	1.42	1.26	0.77	0.55	2.82	3.91	9.02	6.28	100.76	72.78	4.69	22.62	4.61	10.78
4	13	27	187	93	26.6	276.83	222.71	8613.79	4190.23	419.64	204.13	2968.8	311.07	148.36	15.15	2411.18	315.17	117.46	15.35	1.97	1.48	1.57	1.5	0.78	0.43	2.11	3.82	9.97	5.08	109.92	96.77	5.19	24.27	4.6	12.35
4	8	20	186	70	20.2	172.08	243.84	5286.56	4545.43	311.25	267.61	2826.94	383.56	167.38	22.58	2693.51	332.95	158.58	19.6	1.8	1.86	1.71	1.62	0.78	0.55	3.22	4.58	7.77	5.67	67.95	83.1	4.95	26.27	4.75	11.52
4	4	25	173	79	26.4	199.33	219.92	6725.49	3697.5	365.29	200.83	1768.7	351.12	95.93	19.07	1639.16	413.86	89.03	22.48	1.19	1.76	1.1	2.07	0.71	0.4	2.15	3.88	9.74	4.15	94.11	90.96	4.81	21.56	4.39	12.34
4	11	19	180	79	24.4	257.9	186.63	8231.31	3540.04	447.08	192.28	4055.86	318.42	191.84	17.29	2779.62	305.97	150.97	16.62	3.36	1.3	2.58	1.2	0.86	0.53	2.88	4.01	6.52	6.73	95.45	66.67	6.13	26.43	5.46	14.95
4	5	24	190.5	92	25.4	299.13	242.05	8487.26	3606.81	416.46	176.98	2528.31	305.72	136.34	15	2045.68	265.34	100.38	13.02	1.39	1.52	1.04	1.32	0.88	0.57	2.79	4.33	11.51	7.51	96.26	63.5	4.85	26.87	5.23	10.53
4	12	24	188.5	103	29	310.52	284.81	8901.92	5020.15	405.13	228.47	3698.24	391.85	166	17.83	2714.06	284.67	123.52	12.96	1.88	1.87	1.39	1.36	1.03	0.62	2.83	4.68	7.54	8.74	86.54	101.44	4.52	22.81	4.82	9.93
4	5	28	179	71	22.2	166.24	234.47	4493.33	4128.76	262.06	240.8	1409.7	201.11	78.68	11.73	1349.02	212.03	78.68	12.37	0.74	0.94	0.79	0.99	0.82	0.52	3.03	4.77	10.28	6.51	54.89	79.55	4.6	24.38	4.9	10.82
